# Supplementary material for: Clinician- and Patient-Centred Outcomes of Digital Impressions in Infants with Cleft Lip and Palate: A Systematic Review
Source: Children (Basel). 2024 Mar 13;11(3):343. doi: 10.3390/children11030343 (PMC10968856; doi:10.3390/children11030343)
Supplement: Supplementary file 1 [file children-11-00343-s001.zip]

Archive with 3 entries (3 files):
- Supplementary Table S1- search strategy.pdf
- Supplementary Table S2- Included studies.xlsx
- Supplementary Table S3- Excluded studies 2.xlsx
