# Supplementary material for: Clinician- and Patient-Centred Outcomes of Digital Impressions in Infants with Cleft Lip and Palate: A Systematic Review
Source: Children (Basel). 2024 Mar 13;11(3):343. doi: 10.3390/children11030343 (PMC10968856; doi:10.3390/children11030343)
Supplement: Supplementary file 1 [file children-11-00343-s001.zip › Supplementary Table S2- Included studies.xlsx]

## Sheet: Sheet 1
Supplimentary Table 2- Included studies
Title	Authors	Abstract	Published Year	Published Month	Journal	Volume	Issue	Pages	Accession Number	DOI	Ref	Covidence #	Study	Notes	Tags
OrthoAligner "NAM": A Case Series of Presurgical Infant Orthopedics (PSIO) Using Clear Aligners	Batra, P.; Gribel, B. F.; Abhinav, B. A.; Arora, A.; Raghavan, S.	Presurgical infant orthopedics (PSIO) is done to reduce the size of the cleft defect along with improving the arch alignment and nasolabial aesthetics in patients with cleft lip and palate, leading to an improvement of nasolabial aesthetics allowing for a tidier and more aesthetic reparative procedure and postsurgical scar. Since the 2000s, clear aligners have slowly and steadily treaded their wa…	2020	May	Cleft Palate Craniofac J	57	5	646-655	31795731	10.1177/1055665619889807		#2	Batra 2020
Full Digital Workflow of Nasoalveolar Molding Treatment in Infants With Cleft Lip and Palate	Gong, X.; Dang, R.; Xu, T.; Yu, Q.; Zheng, J.	OBJECTIVES: The aim of this pilot study was to illustrate the feasibility of a full digital workflow to design and manufacturing a consecutive series of customized nasoalveolar molding (NAM) appliances in advance for presurgical unilateral and bilateral cleft lip and palate (CLP) treatment. METHODS: The full digital workflow consisted of acquisition of 3D image data of an infant's maxilla by usin…	2020		The Journal of craniofacial surgery	31	2	367-371		10.1097/SCS.0000000000006258		#54	Gong 2020
Fully digital workflow for presurgical orthodontic plate in cleft lip and palate patients	Krey, K. F.; Ratzmann, A.; Metelmann, P. H.; Hartmann, M.; Ruge, S.; Kordaß, B.	OBJECTIVE: In most cases, according to our treatment concept, a presurgical orthodontic treatment (POT) is performed on patients with cleft lip and palate (CLP). The aim of this case report is to demonstrate a completely digital workflow for the production of a palate plate. MATERIALS AND METHODS: For the assessment of the maxillary arch, a digital impression of the jaw was made on two patients w…	2018		International Journal of Computerized Dentistry	21	3	251-259				#70	Krey 2018
Intraoral Digital Impression Technique for a Neonate With Bilateral Cleft Lip and Palate	Patel, J.; Winters, J.; Walters, M.	Objective: Dental casts are an important aspect in the treatment planning, documentation, and analysis of the dental arch forms of infants with cleft lip and palate (CLP). Impression taking in a neonate is a technique-sensitive procedure, which can result in foreign body dislodgement and carries a small risk of aspiration and airway obstruction. The advent of digital dental technologies and intra…	2019		Cleft Palate-Craniofacial Journal	56	8	1120-1123		10.1177/1055665619835082		#94	Patel 2019
Evaluation of a Digital Protocol for Pre-Surgical Orthopedic Treatment of Cleft Lip and Palate in Newborn Patients: A Pilot Study	Dalessandri, D.; Tonni, I.; Laffranchi, L.; Migliorati, M.; Isola, G.; Bonetti, S.; Visconti, L.; Paganelli, C.	The aim of this study was to evaluate the accuracy, invasiveness and impact on clinical results of a digital oral impression protocol in the pre-surgical orthopedic treatment (PSOT) of newborn cleft lip and palate (CLP) patients undergoing primary alveolar surgical repair. Six patients were divided, according to impression technique used, into a digital (intraoral scanner (IOS)) and a non-digital…	2019	Dec 9	Dent J (Basel)	7	4		31835442	10.3390/dj7040111		#139	Dalessandri 2019
A Virtual Noninvasive Way of Constructing a Nasoalveolar Molding Plate for Cleft Babies, Using Intraoral Scanners, CAD, and Prosthetic Milling	Shanbhag, G.; Pandey, S.; Mehta, N.; Kini, Y.; Kini, A.	Presurgical nasoalveolar molding (PNAM) is a key step in the early management of cleft babies. It involves making an impression of the alveolar segments and the lip elements, after which an appliance is fabricated and activated to achieve optimal alveolar and nasal positions for a superior surgical result. These appliances are fabricated and activated in babies as young as 10 days, and the moldin…	2020	Feb	Cleft Palate Craniofac J	57	2	263-266	31698948	10.1177/1055665619886476		#149	Shanbhag 2020
Intraoral scanning of neonates and infants with craniofacial disorders: feasibility, scanning duration, and clinical experience	Weise, C.; Frank, K.; Wiechers, C.; Weise, H.; Reinert, S.; Koos, B.; Xepapadeas, A. B.	OBJECTIVE: The aim of this study was to evaluate intraoral scanning (IOS) in infants, neonates, and small children with craniofacial anomalies for its feasibility, scanning duration, and success rate. Impression taking in vulnerable patients can be potentially life-threatening, with the risk of airway obstruction and aspiration of impression material. The advantage of increasingly digitalized den…	2021	Sep 17	Eur J Orthod				34532733	10.1093/ejo/cjab068		#151	Weise 2021
A Point-of-Care Digital Workflow for 3D Printed Passive Presurgical Orthopedic Plates in Cleft Care	Zarean, P.; Zarean, P.; Thieringer, F. M.; Mueller, A. A.; Kressmann, S.; Erismann, M.; Sharma, N.; Benitez, B. K.	Cleft lip and palate are one of the most common congenital craniofacial malformations. As an initial treatment, presurgical orthopedics is considered standard treatment at many cleft centers. Digital impressions are becoming feasible in cleft care. Computer-aided design (CAD) and three-dimensional (3D) printing are manufacturing standards in dentistry. The assimilation of these technologies has t…	2022	Aug 20	Children (Basel)	9	8		36010151	10.3390/children9081261		#412	Zarean 2022
Comparison of conventional impression making and intraoral scanning for the study of unilateral cleft lip and palate	Okazaki, T.; Kawanabe, H.; Fukui, K.	Patients with cleft lip and palate (CLP) encounter various problems, including disorders related to feeding, esthetics, and pronunciation. We compared two impression methods, conventional impression making and intraoral scanning, to study unilateral cleft lip and palate (UCLP). Patients with UCLP (n = 7) were selected, and palatal impressions were taken by two steps: (1) impressions were obtained…	2023	Jan	Congenit Anom (Kyoto)	63	1	16-22	36371642	10.1111/cga.12499		#426	Okazaki 2023
Digital impressions from newborns to preschoolers with cleft lip and palate: A two-centers experience	Benitez, B. K.; Brudnicki, A.; Surowiec, Z.; Wieprzowski, Ł; Rasadurai, A.; Nalabothu, P.; Lill, Y.; Mueller, A. A.	BACKGROUND: Documenting cleft lip and palate morphology prior to surgery is standard care. Presurgical orthopedic treatment also requires a 3D cleft model. Endangering the airway, conventional impressions require additional safety measures and resources. We investigate the implementation and risks of digital impressions for the youngest patients with orofacial clefts. METHODS: We report a retrosp…	2022	Nov	J Plast Reconstr Aesthet Surg	75	11	4233-4242	36154982	10.1016/j.bjps.2022.08.015		#450	Benitez 2022
Evaluating the accuracy of intraoral direct digital impressions in 2 infants with unilateral cleft lip and palate compared with digitized conventional impression	ElNaghy, R.; Amin, S. A.; Hasanin, M.		2022		American Journal of Orthodontics and Dentofacial Orthopedics	162	3	403-409		10.1016/j.ajodo.2021.09.015		#459	ElNaghy 2022
Diagnostic evaluation and guardian assessment of using digital impression in neonates versus the conventional techniques.	Soliman, Ingy; Sharaf, Dina A; Shawky, Ahmed; Atteya, Aly M		2023		Alexandria Dental Journal							#466	Soliman 2023
