# Supplementary material for: Clinician- and Patient-Centred Outcomes of Digital Impressions in Infants with Cleft Lip and Palate: A Systematic Review
Source: Children (Basel). 2024 Mar 13;11(3):343. doi: 10.3390/children11030343 (PMC10968856; doi:10.3390/children11030343)
Supplement: Supplementary file 1 [file children-11-00343-s001.zip › Supplementary Table S3- Excluded studies 2.xlsx]

## Sheet: Sheet 1
Supplimentary Table 3- Excluded studies
Title	Authors	Abstract	Published Year	Published Month	Journal	Volume	Issue	Pages	Accession Number	DOI	Ref	Covidence #	Study	Notes	Tags
Pitfalls and solutions in virtual design of nasoalveolar molding plates by using CAD/CAM technology - A preliminary clinical study		Purpose Computer‐assisted design and computer‐aided manufacturing (CAD/CAM) technology in nasoalveolar molding (NAM) should save time and manpower and reduce family input in cases of cleft lip and palate. Material and methods Intraoral casts from 12 infants with complete unilateral cleft lip and palate were taken immediately after birth (T1) and after (T2) NAM treatment, digitalized, and transfor…	2016		Journal of cranio-maxillofacial surgery. 44 (4) (pp 453-459), 2016. Date of publication: 01 apr 2016.				CN-01265595	10.1016/j.jcms.2016.01.008		#4		Exclusion reason: Incorrect intervention;
Use of Computer Aided Design and 3D Printing for Anesthesiology Management in a Pediatric Patient With Cleft Facial Defect (3D Obturator) - Pilot Trial	Nct,	After approval by the Ethics Committee of the Brno University Hospital and registration at clinicaltrials.gov, the study will include patients meeting inclusive criteria for whom primary surgery for a cleft facial defect will be indicated. Patients will be divided into two groups based on the type of surgery. Group 1 will include patients with unilateral or bilateral cleft lip and alveolus (U/BCL…	2020		https://clinicaltrials.gov/show/NCT04422964				CN-02125355			#19	Nct 2020	Exclusion reason: Incorrect intervention;
Three-dimensional analysis of morphological changes in the maxilla of patients with cleft lip and palate	Braumann, B.; Keilig, L.; Bourauel, C.; Jäger, A.	Objective: Three-dimensional (3-D) morphological changes in the maxilla of patients with cleft lip and palate (CLP) have been recorded, mainly using two-dimensional cast analyses. Although these seem to be insufficient, no standardized 3-D method has been developed until now. In this study, accuracy, precision, and validity of a newly developed 3-D digital computer-aided procedure to visualize an…	2002		Cleft Palate-Craniofacial Journal	39	1	1-11		10.1597/1545-1569(2002)039<0001:TDAOMC>2.0.CO;2		#35	Braumann 2002	Exclusion reason: Incorrect comparator; Jyotsna Unnikrishnan (2023-11-23 11:42:49)(Select): no comparison;
Computer-Aided Design and Manufacture of Intraoral Splints: A Potential Role in Cleft Care	Leberfinger, A. N.; Jones, C. M.; Mackay, D. R.; Samson, T. D.; Henry, C. R.; Ravnic, D. J.	Background: Nasoalveolar molding is a nonsurgical modality for the treatment of cleft lip and palate that uses an intraoral splint to align the palatal shelves. Repeated impressions are needed for splint modification, each carrying risk of airway obstruction. Computer-aided design and manufacturing (CAD/CAM) has the ability to simplify the process. As a precursor to CAD/CAM splint fabrication, a …	2021		Journal of Surgical Research	261		173-178		10.1016/j.jss.2020.11.085		#72	Leberfinger 2021	Exclusion reason: Incorrect patient population; Jyotsna Unnikrishnan (2023-11-23 12:28:14)(Select): no CLP patients;
RapidNAM: Algorithm for the Semi-Automated Generation of Nasoalveolar Molding Device Designs for the Presurgical Treatment of Bilateral Cleft Lip and Palate	Schiebl, J.; Bauer, F. X.; Grill, F.; Loeffelbein, D. J.	Objective: Nasoalveolar molding (NAM) is an accepted presurgical treatment modality for newborns with cleft lip and palate (CLP). However, the therapy is time-consuming and requires high expertise. To facilitate the treatment, we reveal an algorithm for the automated generation of patient individual NAM devices for neonates with bilateral cleft lip and palate (BCLP) and present results of softwar…	2020		IEEE Transactions on Biomedical Engineering	67	5	1263-1271		10.1109/TBME.2019.2934907		#99	Schiebl 2020	Exclusion reason: Incorrect intervention;
Presurgical nasoalveolar molding for cleft lip and palate: the application of digitally designed molds	Shen, C.; Yao, C. A.; Magee, W.; Chai, G.; Zhang, Y.	BACKGROUND: The authors present a novel nasoalveolar molding protocol by prefabricating sets of nasoalveolar molding appliances using three-dimensional technology. METHODS: Prospectively, 17 infants with unilateral complete cleft lip and palate underwent the authors' protocol before primary cheiloplasty. An initial nasoalveolar molding appliance was created based on the patient's first and only i…	2015		Plastic and Reconstructive Surgery	135	6	1007e-1015e		10.1097/PRS.0000000000001286		#104	Shen 2015	Exclusion reason: Incorrect intervention;
Intraoral iTero scanning for an infant with cleft lip and palate	Aizenbud, D.; Hazan-Molina, H.; Zere, E.; Aizenbud, N.; Aizenbud, Y.		2021	Jul	Am J Orthod Dentofacial Orthop	160	1	4-6	34172176	10.1016/j.ajodo.2020.12.012		#132	Aizenbud 2021	Exclusion reason: incorrect study design; Jyotsna Unnikrishnan (2022-05-12 05:19:14)(Select): it is a comment on another article;
Intraoral 3D Scanning or Dental Impressions for the Assessment of Dental Arch Relationships in Cleft Care: Which is Superior?	Chalmers, E. V.; McIntyre, G. T.; Wang, W.; Gillgrass, T.; Martin, C. B.; Mossey, P. A.	OBJECTIVE: This study was undertaken to evaluate intraoral 3D scans for assessing dental arch relationships and obtain patient/parent perceptions of impressions and intraoral 3D scanning. MATERIALS & METHODS: Forty-three subjects with nonsyndromic unilateral cleft lip and palate (UCLP) had impressions taken for plaster models. These and the teeth were scanned using the R700 Orthodontic Study Mode…	2016	Sep	Cleft Palate Craniofac J	53	5	568-77	26623548	10.1597/15-036		#137	Chalmers 2016	Exclusion reason: Incorrect patient population;
Intraoral Digital Impression for Speech Aid/Obturator in Children: Report of 2 Cases	Abreu, A.; Lima, M. H.; Hatten, E.; Klein, L.; Levy-Bercowski, D.	Cleft patients may develop an abnormal opening (fistula) between the oral and the nasal cavities. Surgical repair minimizes the adverse effect on speech and feeding. However, an obturator prosthesis is a nonsurgical approach to help close the communication. The purpose of the case report presented is to show the clinical use of an intraoral digital impression in the fabrication of obturator/speec…	2022	Feb	Cleft Palate Craniofac J	59	2	262-267	33761802	10.1177/10556656211002686		#157	Abreu 2022	Exclusion reason: Incorrect population;
Accuracy Evaluation of Additively and Subtractively Fabricated Palatal Plate Orthodontic Appliances for Newborns and Infants-An In Vitro Study	Aretxabaleta, M.; Unkovskiy, A.; Koos, B.; Spintzyk, S.; Xepapadeas, A. B.	Different approaches for digital workflows have already been presented for their use in palatal plates for newborns and infants. However, there is no evidence on the accuracy of CAD/CAM manufactured orthodontic appliances for this kind of application. This study evaluates trueness and precision provided by different CAM technologies and materials for these appliances. Samples of a standard palata…	2021	Jul 23	Materials (Basel)	14	15		34361299	10.3390/ma14154103		#161	Aretxabaleta 2021	Exclusion reason: Incorrect intervention; Yasaman Etemad Shahidi (2022-03-06 21:38:46)(Select): not limited to only cleft lip and palate;
Novel 3-D Analysis for the Assessment of Cleft Dimensions on Digital Models of Infants With Unilateral Cleft Lip and Palate	Botticelli, S.; Pedersen, T. K.; Küseler, A.; Nørholt, S. E.; Cattaneo, P. M.	OBJECTIVE: To present a 3-D standardized analysis of cleft dimensions. MATERIALS: Thirty-one plaster casts of unilateral cleft lip and palate (UCLP) infants were laser scanned. Landmarks and coordinate system were defined. Linear distances and surfaces were measured, and the ratio between cleft and palatal area was calculated (3-D infant cleft severity ratio [3D ICSR]). The digitally measured are…	2019	Jan	Cleft Palate Craniofac J	56	1	127-133	29652538	10.1177/1055665618770795		#168	Botticelli 2019	Exclusion reason: Incorrect comparator;
Rapid palatal expander vs. quad-helix in the orthodontic treatment of cleft lip and palate patients	Dalessandri, D.; Tonni, I.; Dianiskova, S.; Migliorati, M.; Bonetti, S.; Visconti, L.; Salgarello, S.; Paganelli, C.	BACKGROUND: The purpose of this study was to compare the results obtained using the rapid palate expander (RPE) and the quad-helix (QH) in the treatment of cleft lip and palate (CLP) patients in mixed dentition. METHODS: In this retrospective clinical trial 28 CLP patients in mixed dentition were enrolled and divided into a group RPE, consisting of 11 patients, and a group QH, consisting of 17 pa…	2016	Apr	Minerva Stomatol	65	2	97-103	26822995			#179	Dalessandri 2016	Exclusion reason: Incorrect comparator; Jyotsna Unnikrishnan (2023-11-22 06:03:34)(Select): add in LR;
Automatic recognition of landmarks on digital dental models	Woodsend, B.; Koufoudaki, E.; Mossey, P. A.; Lin, P.	Fundamental principle in improving Dental and Orthodontic treatments is the ability to quantitatively assess and cross-compare their outcomes. Such assessments require calculating distances and angles from 3D coordinates of dental landmarks. The costly and repetitive task of hand-labelling dental models hinder studies requiring large sample size to penetrate statistical noise. We have developed t…	2021	Oct	Comput Biol Med	137		104819	34507153	10.1016/j.compbiomed.2021.104819		#261	Woodsend 2021	Exclusion reason: Incorrect patient population; Yasaman Etemad Shahidi (2022-02-27 10:00:57)(Select): I'm not too sure about this one, it does use digital models from cleft and lip palate patients but the focus of the study is not very relevant. ;
Three-dimensional imaging technique to compare digital impression CEREC Omnicam intraoral camera (CAD) and tri-dimensional cone-beam computed tomography, to measure maxillary casts: Unilateral and bilateral cleft lip and palate up to 6 months of age, applied in nanotechnology	Zeidan, M.; Kamiloglu, B.	The study aimed to evaluate any relationship between two different methods of digital three-dimensional scanning using measurements of specific parameters on plaster casts regards infants born along cleft lip and palate (CLP) up to 6 months of age. A set of 44 casts including every various kinds of CLP were used to investigate the relationship among two different methods used in this study, inclu…			Applied Nanoscience				WOS:000647050200001	10.1007/s13204-021-01846-z		#408		Exclusion reason: Incorrect comparator;
Evaluation of a 3D stereophotogrammetric technique to measure the stone casts of patients with unilateral cleft lip and palate	Sforza, Chiarella; De Menezes, Marcio; Bresciani, Elena; Cerón-Zapata, Ana M; López-Palacio, Ana M; Rodriguez-Ardila, Myriam J; Berrio-Gutiérrez, Lina M		2012		The Cleft palate-craniofacial journal	49	4	477-483				#473	Sforza 2012	Exclusion reason: Incorrect intervention;
Digital occlusion setup is quantitatively comparable with the conventional dental model approach: characteristics and guidelines for orthognathic surgery in patients with unilateral cleft lip and palate	Seo, Hyung Joon; Denadai, Rafael; Pai, Betty Chien-Jung; Lo, Lun-Jou		2020		Annals of Plastic Surgery	85	2	171-179				#477	Seo 2020	Exclusion reason: Incorrect intervention;
Evaluation of Maxillary Dental Arch Widths in Individuals Having Unilateral and Bilateral Cleft Lip and Palate Using Three-Dimensional Digital Models	Dogan, Ege; Dogan, Servet		2019		Open journal of stomatology	9	7	159-167				#483	Dogan 2019	Exclusion reason: Incorrect comparator; Jyotsna Unnikrishnan (2023-11-23 10:59:39)(Select): no comparison;
Evaluation of the differences between conventional and digitally developed models used for prosthetic rehabilitation in a case of untreated palatal cleft	Beh, Yew Hin; Farook, Taseef Hasan; Jamayet, Nafij Bin; Dudley, James; Rashid, Farah; Barman, Aparna; Alam, Mohammad Khursheed		2021		The Cleft Palate-Craniofacial Journal	58	3	386-390				#486	Beh 2021	Exclusion reason: Incorrect intervention;
